# Supplementary material for: Neuronal Modulators from the Coral-Associated Fungi Aspergillus candidus
Source: Mar Drugs. 2021 May 19;19(5):281. doi: 10.3390/md19050281 (PMC8161303; doi:10.3390/md19050281)
Supplement: Supplementary file 1 [file marinedrugs-19-00281-s001.zip]

Archive with 1 entries (1 files):
- marinedrugs-1211148-SI.pdf
